# Supplementary material for: Association between ossification of the posterior longitudinal ligament and ossification of the nuchal ligament in the cervical spine
Source: PLoS One. 2019 Nov 6;14(11):e0224729. doi: 10.1371/journal.pone.0224729 (PMC6834259; doi:10.1371/journal.pone.0224729)
Supplement: S1 Data Set — (XLSX) [file pone.0224729.s001.xlsx]

## Sheet: trauma
sex	OPLL	length	width	level	LNC(P/N)	lenth	width	level
F	P	37	9	T1-3	N	0	0	0
M	P	13	11	4-5	N	0	0	0
F	N	0	0	0	N	0	0	0
F	N	0	0	0	N	0	0	0
M	N	0	0	0	N	0	0	0
M	N	0	0	0	N	0	0	0
F	N	0	0	0	N	0	0	0
M	N	0	0	0	P	15	5	4-5
M	N	0	0	0	P	10	5	4
F	N	0	0	0	N	0	0	0
F	N	0	0	0	N	0	0	0
F	N	0	0	0	N	0	0	0
M	N	0	0	0	N	0	0	0
M	N	0	0	0	N	0	0	0
M	N	0	0	0	N	0	0	0
M	N	0	0	0	N	0	0	0
M	P	25	9	5-6	N	0	0	0
M	N	0	0	0	N	0	0	0
M	N	0	0	0	N	0	0	0
M	N	0	0	0	P	8	3	4-5
F	N	0	0	0	N	0	0	0
M	N	0	0	0	P	7	10	5
F	N	0	0	0	N	0	0	0
M	N	0	0	0	N	0	0	0
M	N	0	0	0	N	0	0	0
M	N	0	0	0	P	8	4	5-6
M	N	0	0	0	P	15	5	5-6
M	N	0	0	0	P	40	5	3-6
F	N	0	0	0	N	0	0	0
M	N	0	0	0	N	0	0	0
M	N	0	0	0	N	0	0	0
M	N	0	0	0	N	0	0	0
M	N	0	0	0	P	13	3	4
M	N	0	0	0	N	0	0	0
M	P	17	5	5-6	P	3	4	4
M	N	0	0	0	N	0	0	0
F	N	0	0	0	N	0	0	0
M	N	0	0	0	N	0	0	0
M	N	0	0	0	N	0	0	0
M	N	0	0	0	N	0	0	0
F	N	0	0	0	N	0	0	0
F	N	0	0	0	N	0	0	0
M	N	0	0	0	P	6	5	5
F	N	0	0	0	N	0	0	0
M	N	0	0	0	P	7	5	5
M	N	0	0	0	N	0	0	0
M	N	0	0	0	N	0	0	0
M	P	36	3	4-6	N	0	0	0
F	N	0	0	0	N	0	0	0
M	N	0	0	0	P	38	10	4-6
F	N	0	0	0	N	0	0	0
F	N	0	0	0	N	0	0	0
F	N	0	0	0	N	0	0	0
F	N	0	0	0	N	0	0	0
M	N	0	0	0	N	0	0	0
M	N	0	0	0	N	0	0	0
M	N	0	0	0	N	0	0	0
F	P	34	8	5-7	N	0	0	0
M	N	0	0	0	P	27	4	3-4
M	N	0	0	0	P	15	7	3-4
M	N	0	0	0	N	0	0	0
M	N	0	0	0	N	0	0	0
M	N	0	0	0	N	0	0	0
F	N	0	0	0	N	0	0	0
M	N	0	0	0	N	0	0	0
M	N	0	0	0	P	31	10	4-6
F	N	0	0	0	N	0	0	0
F	N	0	0	0	N	0	0	0
M	N	0	0	0	N	0	0	0
M	N	0	0	0	P	14	8	4-5
F	P	38	7	4-6	N	0	0	0
M	N	0	0	0	N	0	0	0
M	N	0	0	0	P	11	4	4-5
M	N	0	0	0	N	0	0	0
M	N	0	0	0	N	0	0	0
M	N	0	0	0	N	0	0	0
M	N	0	0	0	N	0	0	0
M	N	0	0	0	P	16	5	3-4
M	N	0	0	0	P	10	5	3-4
M	N	0	0	0	N	0	0	0
M	P	17	12	4-5	P	7	6	4-5
M	N	0	0	0	N	0	0	0
M	N	0	0	0	N	0	0	0
F	N	0	0	0	N	0	0	0
M	N	0	0	0	P	31	3	3-5
M	N	0	0	0	N	0	0	0
F	N	0	0	0	P	11	5	4-5
F	N	0	0	0	P	11	6	4-5
M	N	0	0	0	N	0	0	0
F	N	0	0	0	N	0	0	0
M	P	44	6	4-6	P	10	7	4-5
F	N	0	0	0	N	0	0	0
M	N	0	0	0	N	0	0	0
M	N	0	0	0	N	0	0	0
M	N	0	0	0	N	0	0	0
M	N	0	0	0	P	7	6	4-5
M	N	0	0	0	N	0	0	0
M	N	0	0	0	P	16	4	5
M	N	0	0	0	N	0	0	0
M	N	0	0	0	N	0	0	0
F	N	0	0	0	N	0	0	0
M	N	0	0	0	P	3	7	6
F	N	0	0	0	N	0	0	0
M	N	0	0	0	P	29	13	2-5
F	N	0	0	0	N	0	0	0
F	N	0	0	0	N	0	0	0
M	N	0	0	0	N	0	0	0
M	N	0	0	0	N	0	0	0
F	N	0	0	0	N	0	0	0
M	N	0	0	0	P	7	4	2-3
M	N	0	0	0	N	0	0	0
M	N	0	0	0	N	0	0	0
F	N	0	0	0	P	34	13	4-6
F	N	0	0	0	N	0	0	0
M	N	0	0	0	N	0	0	0
M	N	0	0	0	N	0	0	0
M	P	115	13	C4-T3	N	0	0	0
M	N	0	0	0	N	0	0	0
F	N	0	0	0	N	0	0	0
M	N	0	0	0	P	30	6	3-5
M	N	0	0	0	N	0	0	0
M	N	0	0	0	P	9	4	4
F	N	0	0	0	N	0	0	0
M	N	0	0	0	N	0	0	0
M	N	0	0	0	N	0	0	0
M	N	0	0	0	N	0	0	0
F	N	0	0	0	N	0	0	0
M	N	0	0	0	N	0	0	0
M	N	0	0	0	N	0	0	0
M	N	0	0	0	N	0	0	0
M	N	0	0	0	P	7	6	5
F	N	0	0	0	N	0	0	0
M	N	0	0	0	N	0	0	0
F	N	0	0	0	N	0	0	0
F	N	0	0	0	N	0	0	0
M	N	0	0	0	N	0	0	0
F	N	0	0	0	N	0	0	0
F	N	0	0	0	N	0	0	0
F	N	0	0	0	N	0	0	0
M	N	0	0	0	N	0	0	0
M	N	0	0	0	N	0	0	0
M	N	0	0	0	N	0	0	0
M	N	0	0	0	N	0	0	0
F	N	0	0	0	N	0	0	0
M	N	0	0	0	N	0	0	0
F	N	0	0	0	N	0	0	0
M	N	0	0	0	N	0	0	0
F	N	0	0	0	N	0	0	0
M	N	0	0	0	N	0	0	0
M	P	62	10	2-5	P	32	9	4-6
M	N	0	0	0	N	0	0	0
M	N	0	0	0	N	0	0	0
F	N	0	0	0	N	0	0	0
M	N	0	0	0	N	0	0	0
M	N	0	0	0	P	19	8	4-5
M	N	0	0	0	P	9	6	4
F	N	0	0	0	N	0	0	0
M	N	0	0	0	N	0	0	0
M	N	0	0	0	P	34	9	3-5
F	N	0	0	0	N	0	0	0
M	N	0	0	0	P	7	5	5
M	N	0	0	0	N	0	0	0
M	N	0	0	0	P	7	4	4
M	P	39	7	3-5	P	25	4	3-5
M	N	0	0	0	N	0	0	0
M	N	0	0	0	P	11	6	4-5
M	N	0	0	0	N	0	0	0
M	N	0	0	0	N	0	0	0
F	N	0	0	0	N	0	0	0
F	N	0	0	0	N	0	0	0
M	N	0	0	0	N	0	0	0
M	N	0	0	0	P	20	4	4-5
F	N	0	0	0	N	0	0	0
F	N	0	0	0	N	0	0	0
M	N	0	0	0	N	0	0	0
M	N	0	0	0	N	0	0	0
F	N	0	0	0	P	17	5	4-5
M	N	0	0	0	N	0	0	0
F	N	0	0	0	N	0	0	0
M	N	0	0	0	N	0	0	0
M	N	0	0	0	N	0	0	0
F	N	0	0	0	N	0	0	0
M	N	0	0	0	N	0	0	0
M	N	0	0	0	N	0	0	0
F	P	12	9	4-5	N	0	0	0
F	N	0	0	0	P	9	4	4-5
M	N	0	0	0	N	0	0	0
M	N	0	0	0	P	11	4	4-5
M	N	0	0	0	P	6	3	4-5
M	P	46	7	4-6	N	0	0	0
F	N	0	0	0	N	0	0	0
M	N	0	0	0	N	0	0	0
M	N	0	0	0	N	0	0	0
M	N	0	0	0	N	0	0	0
M	N	0	0	0	N	0	0	0
M	N	0	0	0	N	0	0	0
F	N	0	0	0	N	0	0	0
F	N	0	0	0	N	0	0	0
M	P	61	11	4-7	P	14	9	4-5
F	N	0	0	0	N	0	0	0
M	N	0	0	0	N	0	0	0
M	N	0	0	0	N	0	0	0
M	N	0	0	0	P	5	5	5
M	N	0	0	0	N	0	0	0
F	N	0	0	0	N	0	0	0
M	N	0	0	0	N	0	0	0
M	N	0	0	0	P	12	6	4-5
M	N	0	0	0	P	8	3	4
F	N	0	0	0	N	0	0	0
F	N	0	0	0	N	0	0	0
F	N	0	0	0	N	0	0	0
M	N	0	0	0	N	0	0	0
M	N	0	0	0	N	0	0	0
M	N	0	0	0	P	3	3	5-6
M	N	0	0	0	N	0	0	0
M	N	0	0	0	N	0	0	0
F	N	0	0	0	N	0	0	0
F	N	0	0	0	N	0	0	0
M	N	0	0	0	N	0	0	0
F	N	0	0	0	N	0	0	0
F	N	0	0	0	P	6	2	4-5
M	N	0	0	0	N	0	0	0
M	N	0	0	0	N	0	0	0
M	P	25	10	4-5	P	29	10	4-6
M	N	0	0	0	P	25	4	4-6
M	N	0	0	0	N	0	0	0
M	N	0	0	0	P	15	4	4-5
M	N	0	0	0	N	0	0	0
M	N	0	0	0	N	0	0	0
M	N	0	0	0	N	0	0	0
M	N	0	0	0	N	0	0	0
M	N	0	0	0	N	0	0	0
M	N	0	0	0	P	13	8	4-5
F	N	0	0	0	N	0	0	0
M	N	0	0	0	P	9	3	5
F	N	0	0	0	N	0	0	0
M	N	0	0	0	P	19	5	3-4
F	N	0	0	0	N	0	0	0
M	N	0	0	0	N	0	0	0
F	N	0	0	0	N	0	0	0
M	N	0	0	0	P	22	8	4-5
M	N	0	0	0	N	0	0	0
F	N	0	0	0	N	0	0	0
F	N	0	0	0	N	0	0	0
M	N	0	0	0	N	0	0	0
M	N	0	0	0	N	0	0	0
M	N	0	0	0	N	0	0	0
M	N	0	0	0	P	35	9	3-5
M	N	0	0	0	N	0	0	0
M	N	0	0	0	N	0	0	0
M	N	0	0	0	P	25	6	3-5
M	P	44	4	5-7	N	0	0	0
M	N	0	0	0	N	0	0	0
M	P	23	7	5-6	N	0	0	0
M	P	42	9	4-6	P	14	7	3-4
M	P	33	13	5-7	N	0	0	0
M	N	0	0	0	P	16	7	5-6
M	P	83	17	2-6	P	18	5	3-4
M	N	0	0	0	N	0	0	0
M	N	0	0	0	P	20	8	4-5
M	N	0	0	0	N	0	0	0
M	N	0	0	0	P	8	3	3-4
M	N	0	0	0	N	0	0	0
F	N	0	0	0	N	0	0	0
F	N	0	0	0	N	0	0	0
M	N	0	0	0	N	0	0	0
M	N	0	0	0	P	5	2	4-5
F	N	0	0	0	N	0	0	0
M	P	10	5	4	N	0	0	0
M	N	0	0	0	N	0	0	0
M	N	0	0	0	N	0	0	0
M	N	0	0	0	N	0	0	0
M	N	0	0	0	N	0	0	0
M	N	0	0	0	P	29	7	4-6
M	N	0	0	0	N	0	0	0
F	N	0	0	0	P	18	5	4-5
M	N	0	0	0	N	0	0	0
F	N	0	0	0	N	0	0	0
M	N	0	0	0	P	17	5	4-5
M	N	0	0	0	N	0	0	0
M	N	0	0	0	N	0	0	0
F	N	0	0	0	P	15	4	5-6
F	N	0	0	0	N	0	0	0
M	N	0	0	0	N	0	0	0
F	N	0	0	0	N	0	0	0
F	N	0	0	0	N	0	0	0
M	N	0	0	0	N	0	0	0
M	N	0	0	0	N	0	0	0
M	P	26	5	2-4	P	6	3	6
F	N	0	0	0	N	0	0	0
M	N	0	0	0	N	0	0	0
M	N	0	0	0	N	0	0	0
M	N	0	0	0	P	13	4	4-5
M	N	0	0	0	P	4	3	4
F	N	0	0	0	N	0	0	0
M	N	0	0	0	N	0	0	0
F	N	0	0	0	N	0	0	0

## Sheet: ONL(-)
F	N	0	0	0	N	0	0	0
F	N	0	0	0	N	0	0	0
M	N	0	0	0	N	0	0	0
M	N	0	0	0	N	0	0	0
F	N	0	0	0	N	0	0	0
F	N	0	0	0	N	0	0	0
F	N	0	0	0	N	0	0	0
F	N	0	0	0	N	0	0	0
M	N	0	0	0	N	0	0	0
M	N	0	0	0	N	0	0	0
M	N	0	0	0	N	0	0	0
M	N	0	0	0	N	0	0	0
M	N	0	0	0	N	0	0	0
M	N	0	0	0	N	0	0	0
F	N	0	0	0	N	0	0	0
F	N	0	0	0	N	0	0	0
M	N	0	0	0	N	0	0	0
M	N	0	0	0	N	0	0	0
F	N	0	0	0	N	0	0	0
M	N	0	0	0	N	0	0	0
M	N	0	0	0	N	0	0	0
M	N	0	0	0	N	0	0	0
M	N	0	0	0	N	0	0	0
M	N	0	0	0	N	0	0	0
F	N	0	0	0	N	0	0	0
M	N	0	0	0	N	0	0	0
M	N	0	0	0	N	0	0	0
M	N	0	0	0	N	0	0	0
F	N	0	0	0	N	0	0	0
F	N	0	0	0	N	0	0	0
F	N	0	0	0	N	0	0	0
M	N	0	0	0	N	0	0	0
M	N	0	0	0	N	0	0	0
F	N	0	0	0	N	0	0	0
F	N	0	0	0	N	0	0	0
F	N	0	0	0	N	0	0	0
F	N	0	0	0	N	0	0	0
F	N	0	0	0	N	0	0	0
M	N	0	0	0	N	0	0	0
M	N	0	0	0	N	0	0	0
M	N	0	0	0	N	0	0	0
M	N	0	0	0	N	0	0	0
M	N	0	0	0	N	0	0	0
M	N	0	0	0	N	0	0	0
F	N	0	0	0	N	0	0	0
M	N	0	0	0	N	0	0	0
F	N	0	0	0	N	0	0	0
F	N	0	0	0	N	0	0	0
M	N	0	0	0	N	0	0	0
M	N	0	0	0	N	0	0	0
M	N	0	0	0	N	0	0	0
M	N	0	0	0	N	0	0	0
M	N	0	0	0	N	0	0	0
M	N	0	0	0	N	0	0	0
M	N	0	0	0	N	0	0	0
M	N	0	0	0	N	0	0	0
M	N	0	0	0	N	0	0	0
F	N	0	0	0	N	0	0	0
M	N	0	0	0	N	0	0	0
M	N	0	0	0	N	0	0	0
F	N	0	0	0	N	0	0	0
F	N	0	0	0	N	0	0	0
M	N	0	0	0	N	0	0	0
M	N	0	0	0	N	0	0	0
M	N	0	0	0	N	0	0	0
M	N	0	0	0	N	0	0	0
M	N	0	0	0	N	0	0	0
M	N	0	0	0	N	0	0	0
F	N	0	0	0	N	0	0	0
F	N	0	0	0	N	0	0	0
F	N	0	0	0	N	0	0	0
F	N	0	0	0	N	0	0	0
M	N	0	0	0	N	0	0	0
M	N	0	0	0	N	0	0	0
F	N	0	0	0	N	0	0	0
M	N	0	0	0	N	0	0	0
M	N	0	0	0	N	0	0	0
F	N	0	0	0	N	0	0	0
M	N	0	0	0	N	0	0	0
M	N	0	0	0	N	0	0	0
M	N	0	0	0	N	0	0	0
F	N	0	0	0	N	0	0	0
M	N	0	0	0	N	0	0	0
F	N	0	0	0	N	0	0	0
M	N	0	0	0	N	0	0	0
M	N	0	0	0	N	0	0	0
M	N	0	0	0	N	0	0	0
F	N	0	0	0	N	0	0	0
M	N	0	0	0	N	0	0	0
M	N	0	0	0	N	0	0	0
M	N	0	0	0	N	0	0	0
F	N	0	0	0	N	0	0	0
M	N	0	0	0	N	0	0	0
F	N	0	0	0	N	0	0	0
F	N	0	0	0	N	0	0	0
M	N	0	0	0	N	0	0	0
F	N	0	0	0	N	0	0	0
F	N	0	0	0	N	0	0	0
F	N	0	0	0	N	0	0	0
M	N	0	0	0	N	0	0	0
M	N	0	0	0	N	0	0	0
M	N	0	0	0	N	0	0	0
M	N	0	0	0	N	0	0	0
F	N	0	0	0	N	0	0	0
M	N	0	0	0	N	0	0	0
F	N	0	0	0	N	0	0	0
M	N	0	0	0	N	0	0	0
F	N	0	0	0	N	0	0	0
M	N	0	0	0	N	0	0	0
M	N	0	0	0	N	0	0	0
M	N	0	0	0	N	0	0	0
F	N	0	0	0	N	0	0	0
M	N	0	0	0	N	0	0	0
F	N	0	0	0	N	0	0	0
M	N	0	0	0	N	0	0	0
F	N	0	0	0	N	0	0	0
M	N	0	0	0	N	0	0	0
M	N	0	0	0	N	0	0	0
M	N	0	0	0	N	0	0	0
M	N	0	0	0	N	0	0	0
F	N	0	0	0	N	0	0	0
F	N	0	0	0	N	0	0	0
M	N	0	0	0	N	0	0	0
F	N	0	0	0	N	0	0	0
F	N	0	0	0	N	0	0	0
M	N	0	0	0	N	0	0	0
M	N	0	0	0	N	0	0	0
M	N	0	0	0	N	0	0	0
F	N	0	0	0	N	0	0	0
M	N	0	0	0	N	0	0	0
M	N	0	0	0	N	0	0	0
F	N	0	0	0	N	0	0	0
M	N	0	0	0	N	0	0	0
M	N	0	0	0	N	0	0	0
M	N	0	0	0	N	0	0	0
F	N	0	0	0	N	0	0	0
M	N	0	0	0	N	0	0	0
M	N	0	0	0	N	0	0	0
M	N	0	0	0	N	0	0	0
M	N	0	0	0	N	0	0	0
M	N	0	0	0	N	0	0	0
F	N	0	0	0	N	0	0	0
F	N	0	0	0	N	0	0	0
F	N	0	0	0	N	0	0	0
M	N	0	0	0	N	0	0	0
M	N	0	0	0	N	0	0	0
M	N	0	0	0	N	0	0	0
F	N	0	0	0	N	0	0	0
M	N	0	0	0	N	0	0	0
F	N	0	0	0	N	0	0	0
F	N	0	0	0	N	0	0	0
F	N	0	0	0	N	0	0	0
M	N	0	0	0	N	0	0	0
M	N	0	0	0	N	0	0	0
M	N	0	0	0	N	0	0	0
M	N	0	0	0	N	0	0	0
F	N	0	0	0	N	0	0	0
F	N	0	0	0	N	0	0	0
M	N	0	0	0	N	0	0	0
F	N	0	0	0	N	0	0	0
M	N	0	0	0	N	0	0	0
M	N	0	0	0	N	0	0	0
M	N	0	0	0	N	0	0	0
M	N	0	0	0	N	0	0	0
M	N	0	0	0	N	0	0	0
M	N	0	0	0	N	0	0	0
M	N	0	0	0	N	0	0	0
M	N	0	0	0	N	0	0	0
F	N	0	0	0	N	0	0	0
F	N	0	0	0	N	0	0	0
F	N	0	0	0	N	0	0	0
M	N	0	0	0	N	0	0	0
F	N	0	0	0	N	0	0	0
M	N	0	0	0	N	0	0	0
F	N	0	0	0	N	0	0	0
F	N	0	0	0	N	0	0	0
M	N	0	0	0	N	0	0	0
M	N	0	0	0	N	0	0	0
M	N	0	0	0	N	0	0	0
M	N	0	0	0	N	0	0	0
M	N	0	0	0	N	0	0	0
M	N	0	0	0	N	0	0	0
M	N	0	0	0	N	0	0	0
M	N	0	0	0	N	0	0	0
M	N	0	0	0	N	0	0	0
F	N	0	0	0	N	0	0	0
F	N	0	0	0	N	0	0	0
M	N	0	0	0	N	0	0	0
F	N	0	0	0	N	0	0	0
M	N	0	0	0	N	0	0	0
M	N	0	0	0	N	0	0	0
M	N	0	0	0	N	0	0	0
M	N	0	0	0	N	0	0	0
M	N	0	0	0	N	0	0	0
M	N	0	0	0	N	0	0	0
F	N	0	0	0	N	0	0	0
M	N	0	0	0	N	0	0	0
M	N	0	0	0	N	0	0	0
F	N	0	0	0	N	0	0	0
M	N	0	0	0	N	0	0	0
F	N	0	0	0	N	0	0	0
F	N	0	0	0	N	0	0	0
M	N	0	0	0	N	0	0	0
M	N	0	0	0	N	0	0	0
F	N	0	0	0	N	0	0	0
M	N	0	0	0	N	0	0	0
M	N	0	0	0	N	0	0	0
F	N	0	0	0	N	0	0	0
M	N	0	0	0	N	0	0	0
F	N	0	0	0	N	0	0	0
F	P	37	9	T1-3	N	0	0	0
M	P	13	11	4-5	N	0	0	0
M	P	25	9	5-6	N	0	0	0
M	P	36	3	4-6	N	0	0	0
F	P	34	8	5-7	N	0	0	0
F	P	38	7	4-6	N	0	0	0
M	P	115	13	C4-T3	N	0	0	0
F	P	12	9	4-5	N	0	0	0
M	P	46	7	4-6	N	0	0	0
M	P	44	4	5-7	N	0	0	0
M	P	23	7	5-6	N	0	0	0
M	P	33	13	5-7	N	0	0	0
M	P	10	5	4	N	0	0	0

## Sheet: ONL(+)
M	N	0	0	0	P	15	5	4-5
M	N	0	0	0	P	10	5	4
M	N	0	0	0	P	8	3	4-5
M	N	0	0	0	P	7	10	5
M	N	0	0	0	P	8	4	5-6
M	N	0	0	0	P	15	5	5-6
M	N	0	0	0	P	40	5	3-6
M	N	0	0	0	P	13	3	4
M	N	0	0	0	P	6	5	5
M	N	0	0	0	P	7	5	5
M	N	0	0	0	P	38	10	4-6
M	N	0	0	0	P	27	4	3-4
M	N	0	0	0	P	15	7	3-4
M	N	0	0	0	P	31	10	4-6
M	N	0	0	0	P	14	8	4-5
M	N	0	0	0	P	11	4	4-5
M	N	0	0	0	P	16	5	3-4
M	N	0	0	0	P	10	5	3-4
M	N	0	0	0	P	31	3	3-5
F	N	0	0	0	P	11	5	4-5
F	N	0	0	0	P	11	6	4-5
M	N	0	0	0	P	7	6	4-5
M	N	0	0	0	P	16	4	5
M	N	0	0	0	P	3	7	6
M	N	0	0	0	P	29	13	2-5
M	N	0	0	0	P	7	4	2-3
F	N	0	0	0	P	34	13	4-6
M	N	0	0	0	P	30	6	3-5
M	N	0	0	0	P	9	4	4
M	N	0	0	0	P	7	6	5
M	N	0	0	0	P	19	8	4-5
M	N	0	0	0	P	9	6	4
M	N	0	0	0	P	34	9	3-5
M	N	0	0	0	P	7	5	5
M	N	0	0	0	P	7	4	4
M	N	0	0	0	P	11	6	4-5
M	N	0	0	0	P	20	4	4-5
F	N	0	0	0	P	17	5	4-5
F	N	0	0	0	P	9	4	4-5
M	N	0	0	0	P	11	4	4-5
M	N	0	0	0	P	6	3	4-5
M	N	0	0	0	P	5	5	5
M	N	0	0	0	P	12	6	4-5
M	N	0	0	0	P	8	3	4
M	N	0	0	0	P	3	3	5-6
F	N	0	0	0	P	6	2	4-5
M	N	0	0	0	P	25	4	4-6
M	N	0	0	0	P	15	4	4-5
M	N	0	0	0	P	13	8	4-5
M	N	0	0	0	P	9	3	5
M	N	0	0	0	P	19	5	3-4
M	N	0	0	0	P	22	8	4-5
M	N	0	0	0	P	35	9	3-5
M	N	0	0	0	P	25	6	3-5
M	N	0	0	0	P	16	7	5-6
M	N	0	0	0	P	20	8	4-5
M	N	0	0	0	P	8	3	3-4
M	N	0	0	0	P	5	2	4-5
M	N	0	0	0	P	29	7	4-6
F	N	0	0	0	P	18	5	4-5
M	N	0	0	0	P	17	5	4-5
F	N	0	0	0	P	15	4	5-6
M	N	0	0	0	P	13	4	4-5
M	N	0	0	0	P	4	3	4
M	P	17	5	5-6	P	3	4	4
M	P	17	12	4-5	P	7	6	4-5
M	P	44	6	4-6	P	10	7	4-5
M	P	62	10	2-5	P	32	9	4-6
M	P	39	7	3-5	P	25	4	3-5
M	P	61	11	4-7	P	14	9	4-5
M	P	25	10	4-5	P	29	10	4-6
M	P	42	9	4-6	P	14	7	3-4
M	P	83	17	2-6	P	18	5	3-4
M	P	26	5	2-4	P	6	3	6
						15.3514
						9.50333

## Sheet: OPLL(+)
F	P	37	9	T1-3	N	0	0	0
M	P	13	11	4-5	N	0	0	0
M	P	25	9	5-6	N	0	0	0
M	P	17	5	5-6	P	3	4	4
M	P	36	3	4-6	N	0	0	0
F	P	34	8	5-7	N	0	0	0
F	P	38	7	4-6	N	0	0	0
M	P	17	12	4-5	P	7	6	4-5
M	P	44	6	4-6	P	10	7	4-5
M	P	115	13	C4-T3	N	0	0	0
M	P	62	10	2-5	P	32	9	4-6
M	P	39	7	3-5	P	25	4	3-5
F	P	12	9	4-5	N	0	0	0
M	P	46	7	4-6	N	0	0	0
M	P	61	11	4-7	P	14	9	4-5
M	P	25	10	4-5	P	29	10	4-6
M	P	44	4	5-7	N	0	0	0
M	P	23	7	5-6	N	0	0	0
M	P	42	9	4-6	P	14	7	3-4
M	P	33	13	5-7	N	0	0	0
M	P	83	17	2-6	P	18	5	3-4
M	P	10	5	4	N	0	0	0
M	P	26	5	2-4	P	6	3	6
		38.3478
		24.2424

## Sheet: ONL(-),OPLL(-)
F	N	0	0	0	N	0	0	0
F	N	0	0	0	N	0	0	0
M	N	0	0	0	N	0	0	0
M	N	0	0	0	N	0	0	0
F	N	0	0	0	N	0	0	0
F	N	0	0	0	N	0	0	0
F	N	0	0	0	N	0	0	0
F	N	0	0	0	N	0	0	0
M	N	0	0	0	N	0	0	0
M	N	0	0	0	N	0	0	0
M	N	0	0	0	N	0	0	0
M	N	0	0	0	N	0	0	0
M	N	0	0	0	N	0	0	0
M	N	0	0	0	N	0	0	0
F	N	0	0	0	N	0	0	0
F	N	0	0	0	N	0	0	0
M	N	0	0	0	N	0	0	0
M	N	0	0	0	N	0	0	0
F	N	0	0	0	N	0	0	0
M	N	0	0	0	N	0	0	0
M	N	0	0	0	N	0	0	0
M	N	0	0	0	N	0	0	0
M	N	0	0	0	N	0	0	0
M	N	0	0	0	N	0	0	0
F	N	0	0	0	N	0	0	0
M	N	0	0	0	N	0	0	0
M	N	0	0	0	N	0	0	0
M	N	0	0	0	N	0	0	0
F	N	0	0	0	N	0	0	0
F	N	0	0	0	N	0	0	0
F	N	0	0	0	N	0	0	0
M	N	0	0	0	N	0	0	0
M	N	0	0	0	N	0	0	0
F	N	0	0	0	N	0	0	0
F	N	0	0	0	N	0	0	0
F	N	0	0	0	N	0	0	0
F	N	0	0	0	N	0	0	0
F	N	0	0	0	N	0	0	0
M	N	0	0	0	N	0	0	0
M	N	0	0	0	N	0	0	0
M	N	0	0	0	N	0	0	0
M	N	0	0	0	N	0	0	0
M	N	0	0	0	N	0	0	0
M	N	0	0	0	N	0	0	0
F	N	0	0	0	N	0	0	0
M	N	0	0	0	N	0	0	0
F	N	0	0	0	N	0	0	0
F	N	0	0	0	N	0	0	0
M	N	0	0	0	N	0	0	0
M	N	0	0	0	N	0	0	0
M	N	0	0	0	N	0	0	0
M	N	0	0	0	N	0	0	0
M	N	0	0	0	N	0	0	0
M	N	0	0	0	N	0	0	0
M	N	0	0	0	N	0	0	0
M	N	0	0	0	N	0	0	0
M	N	0	0	0	N	0	0	0
F	N	0	0	0	N	0	0	0
M	N	0	0	0	N	0	0	0
M	N	0	0	0	N	0	0	0
F	N	0	0	0	N	0	0	0
F	N	0	0	0	N	0	0	0
M	N	0	0	0	N	0	0	0
M	N	0	0	0	N	0	0	0
M	N	0	0	0	N	0	0	0
M	N	0	0	0	N	0	0	0
M	N	0	0	0	N	0	0	0
M	N	0	0	0	N	0	0	0
F	N	0	0	0	N	0	0	0
F	N	0	0	0	N	0	0	0
F	N	0	0	0	N	0	0	0
F	N	0	0	0	N	0	0	0
M	N	0	0	0	N	0	0	0
M	N	0	0	0	N	0	0	0
F	N	0	0	0	N	0	0	0
M	N	0	0	0	N	0	0	0
M	N	0	0	0	N	0	0	0
F	N	0	0	0	N	0	0	0
M	N	0	0	0	N	0	0	0
M	N	0	0	0	N	0	0	0
M	N	0	0	0	N	0	0	0
F	N	0	0	0	N	0	0	0
M	N	0	0	0	N	0	0	0
F	N	0	0	0	N	0	0	0
M	N	0	0	0	N	0	0	0
M	N	0	0	0	N	0	0	0
M	N	0	0	0	N	0	0	0
F	N	0	0	0	N	0	0	0
M	N	0	0	0	N	0	0	0
M	N	0	0	0	N	0	0	0
M	N	0	0	0	N	0	0	0
F	N	0	0	0	N	0	0	0
M	N	0	0	0	N	0	0	0
F	N	0	0	0	N	0	0	0
F	N	0	0	0	N	0	0	0
M	N	0	0	0	N	0	0	0
F	N	0	0	0	N	0	0	0
F	N	0	0	0	N	0	0	0
F	N	0	0	0	N	0	0	0
M	N	0	0	0	N	0	0	0
M	N	0	0	0	N	0	0	0
M	N	0	0	0	N	0	0	0
M	N	0	0	0	N	0	0	0
F	N	0	0	0	N	0	0	0
M	N	0	0	0	N	0	0	0
F	N	0	0	0	N	0	0	0
M	N	0	0	0	N	0	0	0
F	N	0	0	0	N	0	0	0
M	N	0	0	0	N	0	0	0
M	N	0	0	0	N	0	0	0
M	N	0	0	0	N	0	0	0
F	N	0	0	0	N	0	0	0
M	N	0	0	0	N	0	0	0
F	N	0	0	0	N	0	0	0
M	N	0	0	0	N	0	0	0
F	N	0	0	0	N	0	0	0
M	N	0	0	0	N	0	0	0
M	N	0	0	0	N	0	0	0
M	N	0	0	0	N	0	0	0
M	N	0	0	0	N	0	0	0
F	N	0	0	0	N	0	0	0
F	N	0	0	0	N	0	0	0
M	N	0	0	0	N	0	0	0
F	N	0	0	0	N	0	0	0
F	N	0	0	0	N	0	0	0
M	N	0	0	0	N	0	0	0
M	N	0	0	0	N	0	0	0
M	N	0	0	0	N	0	0	0
F	N	0	0	0	N	0	0	0
M	N	0	0	0	N	0	0	0
M	N	0	0	0	N	0	0	0
F	N	0	0	0	N	0	0	0
M	N	0	0	0	N	0	0	0
M	N	0	0	0	N	0	0	0
M	N	0	0	0	N	0	0	0
F	N	0	0	0	N	0	0	0
M	N	0	0	0	N	0	0	0
M	N	0	0	0	N	0	0	0
M	N	0	0	0	N	0	0	0
M	N	0	0	0	N	0	0	0
M	N	0	0	0	N	0	0	0
F	N	0	0	0	N	0	0	0
F	N	0	0	0	N	0	0	0
F	N	0	0	0	N	0	0	0
M	N	0	0	0	N	0	0	0
M	N	0	0	0	N	0	0	0
M	N	0	0	0	N	0	0	0
F	N	0	0	0	N	0	0	0
M	N	0	0	0	N	0	0	0
F	N	0	0	0	N	0	0	0
F	N	0	0	0	N	0	0	0
F	N	0	0	0	N	0	0	0
M	N	0	0	0	N	0	0	0
M	N	0	0	0	N	0	0	0
M	N	0	0	0	N	0	0	0
M	N	0	0	0	N	0	0	0
F	N	0	0	0	N	0	0	0
F	N	0	0	0	N	0	0	0
M	N	0	0	0	N	0	0	0
F	N	0	0	0	N	0	0	0
M	N	0	0	0	N	0	0	0
M	N	0	0	0	N	0	0	0
M	N	0	0	0	N	0	0	0
M	N	0	0	0	N	0	0	0
M	N	0	0	0	N	0	0	0
M	N	0	0	0	N	0	0	0
M	N	0	0	0	N	0	0	0
M	N	0	0	0	N	0	0	0
F	N	0	0	0	N	0	0	0
F	N	0	0	0	N	0	0	0
F	N	0	0	0	N	0	0	0
M	N	0	0	0	N	0	0	0
F	N	0	0	0	N	0	0	0
M	N	0	0	0	N	0	0	0
F	N	0	0	0	N	0	0	0
F	N	0	0	0	N	0	0	0
M	N	0	0	0	N	0	0	0
M	N	0	0	0	N	0	0	0
M	N	0	0	0	N	0	0	0
M	N	0	0	0	N	0	0	0
M	N	0	0	0	N	0	0	0
M	N	0	0	0	N	0	0	0
M	N	0	0	0	N	0	0	0
M	N	0	0	0	N	0	0	0
M	N	0	0	0	N	0	0	0
F	N	0	0	0	N	0	0	0
F	N	0	0	0	N	0	0	0
M	N	0	0	0	N	0	0	0
F	N	0	0	0	N	0	0	0
M	N	0	0	0	N	0	0	0
M	N	0	0	0	N	0	0	0
M	N	0	0	0	N	0	0	0
M	N	0	0	0	N	0	0	0
M	N	0	0	0	N	0	0	0
M	N	0	0	0	N	0	0	0
F	N	0	0	0	N	0	0	0
M	N	0	0	0	N	0	0	0
M	N	0	0	0	N	0	0	0
F	N	0	0	0	N	0	0	0
M	N	0	0	0	N	0	0	0
F	N	0	0	0	N	0	0	0
F	N	0	0	0	N	0	0	0
M	N	0	0	0	N	0	0	0
M	N	0	0	0	N	0	0	0
F	N	0	0	0	N	0	0	0
M	N	0	0	0	N	0	0	0
M	N	0	0	0	N	0	0	0
F	N	0	0	0	N	0	0	0
M	N	0	0	0	N	0	0	0
F	N	0	0	0	N	0	0	0

## Sheet: ONL(-),OPLL(+)
F	P	37	9	T1-3	N	0	0	0
M	P	13	11	4-5	N	0	0	0
M	P	25	9	5-6	N	0	0	0
M	P	36	3	4-6	N	0	0	0
F	P	34	8	5-7	N	0	0	0
F	P	38	7	4-6	N	0	0	0
M	P	115	13	C4-T3	N	0	0	0
F	P	12	9	4-5	N	0	0	0
M	P	46	7	4-6	N	0	0	0
M	P	44	4	5-7	N	0	0	0
M	P	23	7	5-6	N	0	0	0
M	P	33	13	5-7	N	0	0	0
M	P	10	5	4	N	0	0	0
		35.8462
		26.6047

## Sheet: ONL(+),OPLL(-)
M	N	0	0	0	P	15	5	4-5
M	N	0	0	0	P	10	5	4
M	N	0	0	0	P	8	3	4-5
M	N	0	0	0	P	7	10	5
M	N	0	0	0	P	8	4	5-6
M	N	0	0	0	P	15	5	5-6
M	N	0	0	0	P	40	5	3-6
M	N	0	0	0	P	13	3	4
M	N	0	0	0	P	6	5	5
M	N	0	0	0	P	7	5	5
M	N	0	0	0	P	38	10	4-6
M	N	0	0	0	P	27	4	3-4
M	N	0	0	0	P	15	7	3-4
M	N	0	0	0	P	31	10	4-6
M	N	0	0	0	P	14	8	4-5
M	N	0	0	0	P	11	4	4-5
M	N	0	0	0	P	16	5	3-4
M	N	0	0	0	P	10	5	3-4
M	N	0	0	0	P	31	3	3-5
F	N	0	0	0	P	11	5	4-5
F	N	0	0	0	P	11	6	4-5
M	N	0	0	0	P	7	6	4-5
M	N	0	0	0	P	16	4	5
M	N	0	0	0	P	3	7	6
M	N	0	0	0	P	29	13	2-5
M	N	0	0	0	P	7	4	2-3
F	N	0	0	0	P	34	13	4-6
M	N	0	0	0	P	30	6	3-5
M	N	0	0	0	P	9	4	4
M	N	0	0	0	P	7	6	5
M	N	0	0	0	P	19	8	4-5
M	N	0	0	0	P	9	6	4
M	N	0	0	0	P	34	9	3-5
M	N	0	0	0	P	7	5	5
M	N	0	0	0	P	7	4	4
M	N	0	0	0	P	11	6	4-5
M	N	0	0	0	P	20	4	4-5
F	N	0	0	0	P	17	5	4-5
F	N	0	0	0	P	9	4	4-5
M	N	0	0	0	P	11	4	4-5
M	N	0	0	0	P	6	3	4-5
M	N	0	0	0	P	5	5	5
M	N	0	0	0	P	12	6	4-5
M	N	0	0	0	P	8	3	4
M	N	0	0	0	P	3	3	5-6
F	N	0	0	0	P	6	2	4-5
M	N	0	0	0	P	25	4	4-6
M	N	0	0	0	P	15	4	4-5
M	N	0	0	0	P	13	8	4-5
M	N	0	0	0	P	9	3	5
M	N	0	0	0	P	19	5	3-4
M	N	0	0	0	P	22	8	4-5
M	N	0	0	0	P	35	9	3-5
M	N	0	0	0	P	25	6	3-5
M	N	0	0	0	P	16	7	5-6
M	N	0	0	0	P	20	8	4-5
M	N	0	0	0	P	8	3	3-4
M	N	0	0	0	P	5	2	4-5
M	N	0	0	0	P	29	7	4-6
F	N	0	0	0	P	18	5	4-5
M	N	0	0	0	P	17	5	4-5
F	N	0	0	0	P	15	4	5-6
M	N	0	0	0	P	13	4	4-5
M	N	0	0	0	P	4	3	4
						15.2812
						9.50099

## Sheet: ONL(+),OPLL(+)
M	P	17	5	5-6	P	3	4	4
M	P	17	12	4-5	P	7	6	4-5
M	P	44	6	4-6	P	10	7	4-5
M	P	62	10	2-5	P	32	9	4-6
M	P	39	7	3-5	P	25	4	3-5
M	P	61	11	4-7	P	14	9	4-5
M	P	25	10	4-5	P	29	10	4-6
M	P	42	9	4-6	P	14	7	3-4
M	P	83	17	2-6	P	18	5	3-4
M	P	26	5	2-4	P	6	3	6
		41.6				15.8
		21.7266				10.02
